# Supplementary material for: Promising, but Not Completely Conclusive—The Effect of l-Theanine on Cognitive Performance Based on the Systematic Review and Meta-Analysis of Randomized Placebo-Controlled Clinical Trials
Source: J Clin Med. 2025 Oct 30;14(21):7710. doi: 10.3390/jcm14217710 (PMC12609247; doi:10.3390/jcm14217710)
Supplement: Supplementary file 1 [file jcm-14-07710-s001.zip]

Archive with 1 entries (1 files):
- jcm-3939052-supplementary.pdf
